# Supplementary material for: Prediction of postoperative liver regeneration from clinical information using a data-led mathematical model
Source: Sci Rep. 2016 Oct 3;6:34214. doi: 10.1038/srep34214 (PMC5046126; doi:10.1038/srep34214)
Supplement: Supplementary Dataset 1 [file srep34214-s2.xls]

## Sheet: Supplementary table 1
ID	Age	Sex	DM	Tbil	Alb	AST	ALT	PT	PLT	ICG	Child	BMI	Blood Loss	Ope. time	Ascites	Biliary	HBV	HCV	Resect	Liver Volume	1POD	7POD	30POD	60POD	150POD	365POD	730POD
1	70	Male	(-)	0.3	3.4	57	35	93	41.6	15.9	B	17.9111	210	300	(+)	(-)	(-)	(+)	0.323625	1236	836		839
2	64	Male	(+)	0.7	3.3	90	47	102	10.9		B	22.5466	500	410	(+)	(-)	(-)	(+)	0.0323206	1547	1497		1396		1158	1188	1158
3	71	Male	(-)	0.7	3.4	42	32	95	12.1	5.8	A	25.0762	2400	425	(+)	(-)	(-)	(+)	0.676752	1256	406			818		722
4	74	Male	(-)	0.6	4.3	40	33	88	11.1	8.9	A	28.6288	1440	550	(+)	(+)	(-)	(-)	0.55368	1481	661		1081		887	1172	1419
5	77	Male	(+)	0.3	4.1	42	43	90	30.2	18.3	A	23.8281	680	345	(+)	(+)	(+)	(-)	0.20555	973	773		870
6	58	Female	(-)	0.9	3.9	49	50	78	7.4	13.3	A	27.691	1000	430	(+)	(-)	(+)	(-)	0.148649	1110	945		833		840	838	962
7	76	Male	(-)	0.5	2.9	32	67	92	16.1	11.7	A	22.3133	0	125	(-)	(-)	(-)	(+)	0.123906	1203.1	1060.6			1118	1142	1160	1172
8	64	Male	(+)	0.4	4	74	56	120	13.6	9.4	A	25.6789	1080	360	(+)	(-)	(+)	(+)	0.133797	1479.4	1294.8		1458		1302	1416	1560
9	65	Male	(-)	1.1	4.2	94	134	136	22.9	14.3	A	21.0797	550	440	(-)	(-)	(-)	(-)	0.237143	1475.9	1125.9	1552			1216
10	73	Male	(-)	0.5	3.6	27	10	85	22.9	26	A	31.4258	70	195	(-)	(-)	(-)	(-)	0.114212	1342.7	1240.9			1109
11	54	Male	(-)	0.6	4.2	26	30	78	15.3	7.7	A	22.4074	330	280	(-)	(-)	(+)	(-)	0.307194	1408.5	1048.7				1299.6
12	72	Female	(-)	1	2.9	76	41	85	9.6	28.5	A	21.9063	0	75	(-)	(-)	(+)	(+)	0.0264774	938.3	919.2			1009	1059	944	1110
13	70	Male	(-)	0.9	4.6	22	13	115	16.4		A	21.0657	0	90	(-)	(-)	(+)	(-)	0.0383828	1163.8	1127.4			1203	1175	1142	1197
14	59	Male	(-)	0.9	4.3	23	21	82	5.5	17.9	A	20.7397	400	165	(+)	(-)	(-)	(+)	0.0478103	1021	995.8		885
15	81	Male	(-)	0.8	3.8	25	10	105	15.9	10.6	A	23.837	1040	245	(-)	(-)	(-)	(-)	0.184544	854.5	707				913	866	948
16	53	Male	(-)	0.2	3.8	28	33	92	28.1	3.9	A	23.391	120	220	(-)	(-)	(-)	(+)	0.032113	1553.8	1507				1725
17	65	Male	(-)	1.4	4.9	43	41	82	24.8	5	A	23.4236	300	255	(-)	(-)	(+)	(+)	0.105012	1029	937.5					1114
18	76	Male	(-)	0.5	4.3	30	32	110	30.8	13.8	A	23.8751	1770	290	(-)	(-)	(+)	(-)	0.137027	1001.5	881.7				974
19	72	Male	(-)	0.5	4.6	26	19	97	18.2	9.2	A	25.2174	120	185	(-)	(-)	(-)	(-)	0.128892	999.1	878.6				955	959	930
20	65	Male	(-)	0.3	3.8	19	19	121	39.3		A	21.9713	250	220	(-)	(-)	(-)	(-)	0.0885191	1117.4	1029.7				1150	1320	1120
21	77	Female	(+)	0.4	4	31	30	112	7.7	22.9	A	22.2222	0	110	(-)	(-)	(-)	(+)	0.151707	1185	1006.5				1072	996
22	55	Male	(-)	0.4	3.8	52	60	103	11.5	7.4	A	18.5544	450	220	(-)	(-)	(-)	(+)	0.0379123	1581.6	1522.6			1657	1519	1414	1327
23	64	Male	(+)	1.3	3.8	35	51	93	9.8	6.7	A	23.8462	350	185	(-)	(-)	(+)	(-)	0.0209538	1187.8	1168.1				1159	1141	1168
24	60	Male	(-)	0.7	4.3	33	20	105	36.9	5.6	A	23.2812	320	510	(-)	(-)	(+)	(-)	0.331561	1350.9	1068.5				1048	1123	1189
25	75	Male	(-)	1	4.5	41	44	101	10.7	6.8	A	26.8544	770	340	(-)	(-)	(+)	(-)	0.316659	1081	744.5			1056	1247	1390
26	56	Male	(-)	1.5	2.8	37	25	63	14.2	68	B	24.2286	0	70	(-)	(-)	(-)	(-)	0.0105693	1416.3	1404.2					1477
27	79	Male	(+)	0.4	3.1	15	7	97	16	3.8	A	25.1249	65	420	(-)	(-)	(-)	(-)	0.0821494	1009.9	949.7			825	980	889	1182
28	54	Male	(-)	0.6	3.9	25	24	85	11.9	5.1	A	22.3435	580	475	(+)	(-)	(+)	(-)	0.226993	1299.6	1004.6			950	877	1134	1026
29	76	Female	(+)	0.7	3.1	120	152	74	9.8	15.5	A	22.3703	1500	560	(+)	(+)	(-)	(+)	0.146642	975.4	872.9		718
30	63	Male	(+)	1.3	4.2	64	115	94	13.5	18.8	A	21.2183	60	155	(-)	(-)	(+)	(+)	0.278698	662.3	478.8				623	644	601
31	58	Male	(-)	1.3	4.2	20	30	104	21.1	21.5	A	25.9701	500	540	(-)	(+)	(-)	(-)	0.308642	1296	896	1151			951	925	978
32	69	Female	(+)	0.9	3.4	14	10	70	4.2		B	23.0263	385	345	(-)	(-)	(-)	(-)	0.242503	1237.1	937.1			1210
33	67	Male	(+)	0.6	3.8	54	42	94	23.1	16.8	A	26.5036	300	310	(-)	(-)	(+)	(-)	0.309473	1083	769.8			966	1019	1121	1173
34	88	Female	(+)	0.8	2.9	60	86	150	26.2	13.6	A	22.6417	2040	600	(-)	(-)	(-)	(-)	0.310229	1125.8	778.2				1124
35	77	Male	(-)	0.5	4.2	68	93	90	16.5	12.1	A	24.1001	75	60	(-)	(-)	(+)	(+)	0.0235018	1267.5	1246.5			1053	1083	1079
36	68	Male	(-)	0.8	3.7	41	75	88	21.2	3.2	A	20.2571	700	522	(-)	(+)	(-)	(-)	0.273	1321	961		787	1043	931	958
37	64	Male	(-)	0.5	4.3	30	34	119	19.2	3.8	A	24.093	365	255	(-)	(-)	(-)	(-)	0.24098	1483.7	1133.9	1170.4			1208	1331	1475
38	46	Male	(-)	0.4	4.2	16	15	136	31		A	22.4364	70	190	(-)	(-)	(-)	(-)	0.0596513	1293.4	1229.6	1638.8			1352	1436	1323
39	57	Male	(-)	0.2	3.5	24	25	111	21.2	5.8	A	20.8054	170	395	(-)	(-)	(-)	(-)	0.67049	1130.7	373.5	780.4	862		830	844
40	64	Male	(-)	0.9	4.3	20	21	115	20.5		A	18.9681	400	270	(-)	(-)	(-)	(-)	0.101603	948.7	857.7	986.3	782	845	912	841	920
41	66	Female	(-)	0.3	4	60	37	91	28.7		A	22	210	345	(-)	(-)	(-)	(-)	0.216	901	708			991
42	83	Male	(-)	0.7	3.8	23	17	99	19.9	6.5	A	20.0042	275	280	(-)	(-)	(-)	(-)	0.218172	779.2	609.2	859.8	751	762	799	815	757
43	70	Male	(-)	1	4.1	36	53	99	11.2	16.7	A	21.6713	800	125	(-)	(-)	(+)	(+)	0.0216653	1381.1	1354.7		1372	1535			1290
44	82	Male	(-)	0.4	3.5	23	19	117	30.7	11.8	A	21.0772	455	315	(-)	(-)	(-)	(-)	0.388684	1247.8	762.8	752.2	781			1125	1069
45	73	Male	(-)	0.5	3.4	75	67	103	18.3	28.5	A	22.8887	1175	340	(+)	(-)	(-)	(+)	0.357693	1447.2	1041.5	1017.7	552.6	563.5
46	76	Female	(+)	0.9	3.7	62	75	139	21.7	8.1	A	21.3584	300	300	(-)	(+)	(-)	(-)	0.53757	837.1	387.1	480	580	676	752
47	64	Male	(-)	0.5	3.5	39	26	105	29	27.2	A	22.2063	370	245	(-)	(-)	(+)	(-)	0.0860507	1088.5	1009	1195			1157	1130
48	60	Female	(-)	1.4	3.1	50	40	71	4.2	72.2	A	32.8933	375	265	(-)	(-)	(+)	(-)	0.026948	1283.4	1263.8		1087		1088	1094	1263
49	62	Male	(-)	0.4	3.8	17	19	113	18		A	23.7737	530	240	(-)	(-)	(-)	(-)	0.11599	1207	1067	1047			1102
50	73	Male	(-)	0.9	3.6	18	22	83	13.1	27	A	27.7457	50	130	(-)	(-)	(-)	(-)	0.0104015	958.6	951.4			991	971	826	828
51	82	Male	(-)	0.6	3.9	50	60	110	12.4	17.1	A	24.8833	760	335	(-)	(-)	(-)	(+)	0.235706	1407.1	1134.9	1437.4	1303
52	79	Male	(-)	0.3	3.5	26	10	111	23.1	14.4	A	23.0817	240	235	(-)	(-)	(-)	(-)	0.274454	885.1	660.9	755.6	797		834	944	825
53	52	Male	(-)	1.4	3.5	63	38	77	8.8	40.7	A	24.1902	130	425	(-)	(-)	(-)	(+)	0.0428764	1591	1562.6				1410
54	28	Male	(-)	1.1	4.6	20	17	88	26.3		A	22.4013	40	175	(-)	(-)	(-)	(-)	0.0919893	1227.2	1184.5				1193	1270
55	46	Male	(-)	4.6	2.9	50	47	87	34.3	12	A	13.9001	310	380	(+)	(-)	(+)	(-)	0.577999	1609	679	703.3			1094	863
56	76	Male	(+)	2.4	3.1	29	24	85	15.2	17.9	B	17.1468	250	405	(-)	(-)	(-)	(-)	0.29685	1044.3	734.3	929		1044	1127	1055
57	82	Male	(-)	0.6	4.2	30	25	96	23.3	22.4	A	18.4965	200	115	(-)	(-)	(-)	(+)	0.0361011	827	801		1098
58	69	Male	(-)	0.3	3.1	35	28	148	16.3	18.8	A	17.7294	1440	260	(-)	(-)	(-)	(-)	0.113766	878	779	918	806		957	841	742
59	65	Male	(+)	0.8	3.8	60	63	74	9.8	20.1	A	27.5576	30	120	(-)	(-)	(+)	(+)	0.00789266	1266	1257			1201	1265	1281
60	71	Male	(-)	0.5	4	34	38	88	12.5	16.6	A	17.2735	220	190	(+)	(-)	(+)	(-)	0.274551	919	687	866	725		857	986
61	54	Male	(-)	1.5	3.6	55	35	82	6.8		A	32.0934	200	180	(-)	(-)	(-)	(+)	0.0955744	2121	1921			2302	2214	2164	1666
62	60	Male	(-)	0.5	4.4	79	74	112	25.1	12.1	A	21.1419	1340	340	(-)	(-)	(+)	(-)	0.342058	2287	2212	871	1156		1380	1530
63	44	Female	(-)	1.6	4.1	60	68	95	14.5		A	20.619	220	225	(-)	(-)	(+)	(-)	0.199095	1105	885	1054			931	1083
64	78	Female	(-)	0.7	4.3	32	30	126	19.7	6.2	A	20.9532	600	275	(-)	(-)	(-)	(-)	0.0139665	714	706				750	701
65	52	Male	(-)	0.4	4	43	44	112	26.1	8.9	A	31.0035	670	335	(-)	(-)	(-)	(-)	0.648496	2128	748	971		1120
66	74	Female	(-)	0.3	3.8	19	14	129	19.3		A	20.217	450	335	(-)	(-)	(+)	(-)	0.0554385	881.2	851.9			1002		1265
67	69	Male	(+)	0.3	3.4	29	30	112	21.9	8.8	A	19.2706	50	240	(-)	(-)	(-)	(-)	0.0316957	1261	1222				1201	1247
68	81	Male	(-)	0.8	3.8	44	29	106	23.2	13.8	A	22.1056	255	295	(-)	(-)	(+)	(-)	0.450686	1173	841	719				850
69	72	Male	(-)	0.9	4.2	25	23	112	20	16.8	A	22.6147	330	320	(-)	(-)	(+)	(-)	0.166667	1072	900				969	1020
70	71	Male	(-)	0.4	3.9	39	69	122	28.6		A	22.3841	50	270	(-)	(-)	(-)	(-)	0.373654	937	989	1151	967	976	1038	972
71	60	Male	(-)	0.3	4.3	26	26	106	36.9	3.7	A	20.9366	380	485	(-)	(-)	(-)	(-)	0.616883	1117	472	805	893		1002	1082
72	62	Male	(+)	0.6	4.1	51	61	104	16.3	11.8	A	24.8301	500	330	(-)	(-)	(-)	(-)	0.285714	1315	1000			1221	1395	1423
73	80	Male	(+)	0.4	4.1	48	45	102	12.2	9	A	26.1136	210	165	(-)	(+)	(+)	(-)	0.0462351	1507	1444	1328			1560
74	63	Male	(-)	1	4.5	25	24	97	18.7	14.6	A	26.2026	1095	320	(-)	(-)	(+)	(-)	0.322113	1700	1168	1325			1402	1611
75	79	Female	(-)	0.9	3.9	40	18	118	11.7	14.7	A	19.5527	170	165	(-)	(-)	(-)	(+)	0.145396	613	529	497		623		549
76	77	Female	(-)	0.3	4.1	55	52	116	10.1	7	A	18.5583	0	115	(-)	(-)	(+)	(+)	0.00986193	1013	1004			1136	931	1072
77	66	Female	(-)	0.3	4	60	37	91	28.7		A	22.031	210	345	(-)	(-)	(-)	(-)	0.215947	901	708			991
78	78	Male	(+)	0.5	3.9	49	52	108	26.8	5.5	A	27.1005	150	155	(-)	(-)	(-)	(-)	0.247479	1018	821					1020
79	81	Male	(+)	0.7	3.9	29	12	102	10.2		A	16.7573	670	165	(-)	(-)	(-)	(-)	0.0647948	905	866			1177
80	68	Male	(+)	1.4	3.1	28	25	63	5.9	30.1	B	27.2817	0	50	(-)	(-)	(+)	(+)	0.0039968	1250	1246			1212	1147
81	68	Female	(-)	0.7	3.9	27	21	125	22.8	3.6	A	17.7462	170	150	(-)	(-)	(+)	(-)	0.129534	770	672				814	768
82	72	Male	(+)	0.3	2.9	48	35	97	13.6	15	A	15.5808	0	50	(-)	(-)	(-)	(+)	0.189573	841	684	714		834	786
83	53	Male	(-)	0.6	4.1	17	16	104	25.4	20.2	A	27.8086	440	330	(-)	(-)	(-)	(-)	0.395968	1373	839	1278			1746	1415
84	71	Male	(-)	0.4	3	30	28	99	41	10.5	A	15.4266	350	235	(-)	(-)	(-)	(+)	0.270714	970	889			960
85	50	Male	(-)	0.9	4.2	29	27	87	18.8	7.3	A	21.8724	830	395	(-)	(-)	(+)	(-)	0.151246	1124	954		1080	1216	1182	747
86	69	Male	(-)	0.5	4	61	77	98	15.7	16.2	A	25.1024	450	270	(-)	(-)	(+)	(+)	0.0494604	1085	1057			1192	1161
87	67	Male	(+)	1	4.3	59	58	100	12.5	26.1	A	27.0416	310	235	(-)	(-)	(-)	(-)	0.0244101	1217	1199	1268		1180	1200	1267
88	79	Female	(+)	0.4	4	21	11	122	19	16.3	A	28.8769	580	370	(-)	(-)	(-)	(+)	0.156613	862	727		1004		914	877
89	55	Male	(-)	0.5	3.3	43	93	78	17.4	11	A	19.2269	250	205	(-)	(-)	(-)	(-)	0.330189	1259	852	1166			1161	1167
90	67	Female	(+)	0.7	3.1	72	58	99	25.4	12.5	A	22.806	1010	340	(+)	(+)	(+)	(-)	0.531915	940	440	517	671
91	75	Male	(+)	0.3	2	67	32	97	28	14.9	A	22.0386	1500	305	(-)	(+)	(-)	(-)	0.333685	2035	1897	1340	1297	1514
92	63	Male	(-)	1.2	3	29	75	95	13.6		A	24.6182	540	285	(-)	(-)	(-)	(-)	0.19595	1526	1231	1293			1404	1436
93	71	Male	(-)	0.4	3.5	11	7	124	24.6	2.9	A	17.9271	620	215	(-)	(-)	(-)	(-)	0.496614	1324	669	913			1171
94	66	Female	(-)	0.7	4.5	32	26	110	13.2	17.7	A	23.1569	1100	255	(-)	(-)	(-)	(+)	0.229008	910	707			840	895	858
95	70	Female	(+)	0.5	4	29	36	90	16.3	11.8	A	23.503	1600	530	(-)	(-)	(+)	(-)	0.277264	1082	782	776		987		1115
96	74	Male	(-)	0.5	3.7	30	28	99	11.8	18.3	A	19.5473	120	155	(-)	(-)	(-)	(-)	0.115274	1032	921	909			1049	995
97	70	Female	(-)	0.8	3.5	70	64	103	18.1	12.4	A	19.6312	170	195	(-)	(-)	(-)	(-)	0.521327	1197	606	772			1115
98	71	Male	(+)	0.6	4.1	40	23	134	20.2		A	25.2826	225	185	(-)	(-)	(-)	(-)	0.139138	1018	959					1110
99	69	Male	(+)	1	3.7	64	67	136	16.8	12	A	19.9574	100	150	(-)	(-)	(-)	(+)	0.0391543	1258	1227			1326	1287
100	56	Male	(-)	1.2	4	32	57	140	14.4	11.4	A	20.3626	335	200	(-)	(-)	(-)	(-)	0.148683	1161	1002	1127		1089	1167	1111
101	67	Female	(-)	0.5	4	19	15	128	20.8	7.5	A	20.2196	480	315	(-)	(-)	(+)	(-)	0.350444	995	658	675			841
102	75	Female	(-)	0.4	4.1	34	25	136	16.2	4.4	A	26.8	500	200	(-)	(-)	(+)	(-)	0.125	1412	1295	1420			1434
103	68	Male	(+)	0.2	3.5	10	7	124	24.9		A	26.9185	0	130	(-)	(-)	(-)	(-)	0.017762	1686	1659				1503
104	72	Female	(-)	0.5	3.9	27	11	66	22.9	4.9	A	20.4065	295	435	(-)	(-)	(-)	(-)	0.545635	951	458				758
105	63	Male	(-)	0.7	3.8	158	174	103	16.1	22.2	A	22.808	550	240	(-)	(-)	(-)	(+)	0.0904662	1431	1307					1504
106	82	Male	(+)	0.6	4.3	17	24	101	27	7.1	A	27.4859	200	260	(-)	(-)	(-)	(-)	0.125725	1023	904	1117			1066		909
107	74	Male	(+)	0.5	4	18	15	112	18.1	11.1	A	27.2049	340	200	(-)	(-)	(-)	(-)	0.0385274	1163	1123				1213
108	73	Female	(-)	1	3.6	46	31	104	8.8	25.9	A	19.8991	710	205	(-)	(-)	(+)	(+)	0.0360082	972	937	1075			1074	994
109	57	Male	(-)	0.7	3.6	14	10	115	17.6		A	19.6549	10	240	(-)	(-)	(-)	(-)	0.0256849	1164	1138				1098
110	57	Female	(-)	0.4	3.8	31	21	121	38.5	2.5	A	16.0018	630	490	(-)	(-)	(-)	(-)	0.384937	1185	735	1026	1225		1054
111	73	Male	(+)	0.7	4	86	85	75	12	35.6	A	28.0102	840	280	(-)	(-)	(-)	(+)	0.106383	1203	1092	1258		1242	1276	1341
112	70	Male	(-)	0.4	3.4	55	63	77	20.2	22.8	A	24.6886	360	274	(-)	(-)	(-)	(-)	0.13463	1329	1157	1181			1209
113	69	Male	(-)	0.4	4	18	22	117	26.4	NA	A	17.9	50	147	(-)	(-)	(+)	(-)	0.109	1010	900	1274
114	55	Male	(-)	0.8	4.2	57	58	92	12	12.6	A	19.1992	250	355	(-)	(-)	(-)	(-)	0.0867052	1029	948				807
115	76	Male	(-)	0.5	3.9	41	31	88	10.2	11.5	A	18.2269	3230	197	(-)	(-)	(-)	(-)	0.517483	1010	690	691			731
116	66	Male	(-)	0.5	4.1	59	45	108	19.3	20.6	A	23.3844	0	106	(-)	(-)	(+)	(-)	0.13369	1121	972			1109	1067	1109
117	58	Male	(-)	0.4	4.3	28	40	110	25.2	6.6	A	24.1457	500	181	(-)	(-)	(+)	(+)	0.0563607	1230	1172			965	1004	1112
118	74	Female	(-)	0.7	3.5	92	78	95	5.4	18.8	A	22.6146	180	267	(+)	(+)	(+)	(+)	0.0414651	1375	1387	1512			1220	1211
119	74	Male	(-)	1.2	3.6	70	62	115	21.9	12	A	21.3333	3590	499	(-)	(+)	(-)	(-)	0.116041	1354	1295	1445	1159
120	66	Male	(-)	0.7	3.8	52	48	87	6.7	8.6	A	23.5615	300	290	(-)	(-)	(+)	(+)	0.0117786	1694	1678			1584		1495
121	63	Male	(-)	0.9	4.3	20	13	103	20.9	4.9	A	25.4867	50	137	(-)	(-)	(+)	(-)	0.00641437	1554	1549			1499	1393
122	72	Male	(-)	0.9	3.9	24	13	123	17.6		A	22.7734	0	163	(-)	(-)	(-)	(-)	0.042061	938	911				988
123	51	Male	(+)	0.5	4	25	30	103	20.4	25.2	A	24.3209	340	184	(-)	(-)	(-)	(-)	0.201361	1748	1408				1114
124	57	Male	(+)	0.5	3.5	53	61	101	14.5	7.1	A	17.4903	350	138	(-)	(-)	(-)	(+)	0.314557	1350	937			1567
125	78	Male	(-)	0.7	4.1	75	32	90	14.7	8.8	A	18.7388	1100	223	(-)	(+)	(-)	(-)	0.507335	1186	806		802	829	1203
126	61	Female	(-)	0.7	4	22	23	114	10.5	9	A	28.0859	10	200	(-)	(-)	(+)	(-)	0.00556174	899	894			942	971
127	76	Male	(-)	0.5	4.1	20	20	103	15.7	31.5	A	27.9306	100	168	(-)	(-)	(-)	(+)	0.0554785	1440	1362				1480
128	70	Male	(+)	0.6	4.3	18	16	112	12.8	17.6	A	21.2041	390	263	(-)	(-)	(-)	(+)	0.256663	999	753	886		953
129	61	Male	(-)	0.8	4.1	39	36	100	16.1	8.3	A	31.4396	1300	256	(-)	(+)	(+)	(-)	0.27163	1918	1448	1710	1791
130	50	Female	(-)	0.6	4.3	21	14	97	33.2		A	17.8987	150	253	(-)	(-)	(-)	(-)	0.0754717	1058	980			1084
131	66	Male	(-)	1.4	3.3	38	24	65	17.8	31	B	30.8642	1000	233	(+)	(-)	(+)	(-)	0.120265	1603	1463			1052
132	65	Female	(+)	0.5	4.5	35	49	107	13.9	6.2	A	23.1672	30	140	(-)	(-)	(+)	(+)	0.016835	1482	1460	1227		1394	1594
133	72	Male	(+)	2.1	3.5	118	138	105	21.7	13.8	B	22.9779	0	140	(-)	(-)	(-)	(-)	0.219619	1283	1066			1114	1261
134	58	Male	(-)	1.2	4.1	17	10	107	18		A	19.1344	150	417	(-)	(-)	(-)	(-)	0.178731	1098	919			999
135	71	Male	(-)	2.4	2.5	88	70	74	35.4	14.3	B	20.9868	8280	798	(+)	(+)	(-)	(-)	0.516074	1773	858	798	619
136	78	Male	(+)	0.7	4.2	37	37	101	13.6		A	22.6244	150	231	(-)	(-)	(+)	(-)	0.0683891	1310	1226	1069			1415
137	52	Male	(+)	0.3	4.3	17	12	107	21.2	10.5	A	23.1595	1350	335	(-)	(+)	(-)	(-)	0.0401786	1114	1075	1871				1621
138	62	Female	(-)	0.2	4.2	18	14	107	35.6	4.6	A	18.1234	250	165	(-)	(-)	(-)	(-)	0.496774	914	468	838			814
139	68	Male	(+)	0.5	4.3	41	37	100	10.9	8	A	20.4233	1290	291	(-)	(-)	(-)	(+)	0.352595	1021	661	735			1260
140	69	Male	(+)	0.3	2.5	15	10	93	49.1	8.4	A	22.8624	80	85	(-)	(-)	(-)	(-)	0.00722022	1385	1375		1332
141	69	Female	(-)	0.4	3.3	145	157	85	6	26.9	A	20.169	0	152	(-)	(-)	(+)	(+)	0.00550055	907	904	847			864
142	41	Male	(-)	0.4	4.1	12	21	128	37	2.3	A	27.3588	0	284	(-)	(-)	(-)	(-)	0.223933	1426	1109	1365	1433		1491
143	72	Male	(-)	0.6	4.2	36	40	102	20.4	6.3	A	23.2575	2500	203	(-)	(-)	(+)	(-)	0.335145	973	734	924			937
144	73	Male	(+)	0.7	4.1	25	24	114	18.2		A	25.7455	100	220	(-)	(-)	(+)	(-)	0.096432	1012	937	1072			974
145	79	Male	(+)	1.1	3.7	51	31	90	10.8	19.6	A	21.3593	6440	322	(+)	(-)	(+)	(+)	0.392857	1400	850	646	687
146	77	Male	(-)	0.7	4.1	29	36	103	16.5	10.9	A	23.3293	2550	265	(-)	(-)	(+)	(-)	0.316249	898	627	873		946
147	67	Male	(-)	0.4	3.6	23	21	89	27.6	7	A	22.8187	1300	186	(-)	(-)	(+)	(-)	0.613915	1466	566	833	919		1050
148	80	Female	(-)	0.7	3.8	82	55	89	9.4		A	19.9762	0	113	(-)	(-)	(-)	(+)	0.0363825	938	927	971			904
149	66	Male	(-)	0.9	3.9	28	28	112	14.6		A	27.1092	210	200	(-)	(-)	(-)	(-)	0.450838	1358	754	832			1163
150	58	Male	(+)	0.6	4.3	41	22	123	21.5	3.7	A	19.8413	730	213	(-)	(-)	(+)	(-)	0.180467	1303	1158	1413		1364	1782
151	80	Male	(+)	1	4.4	85	73	99	11.6	15.6	A	26.1286	250	179	(-)	(-)	(-)	(-)	0.0782918	1399	1295	1514			1318
152	77	Male	(-)	0.4	4.1	23	28	105	25.9		A	22.3081	100	288	(-)	(-)	(-)	(-)	0.101437	1172	1063	1205		1106
153	79	Male	(-)	1.4	3.7	92	37	76	33.5	15.2	A	25.7117	630	188	(-)	(-)	(+)	(-)	0.620999	735	592	593		679
154	75	Male	(+)	0.3	3.9	17	12	122	14.9	4	A	19.4711	465	167	(-)	(+)	(-)	(-)	0.275665	993	762	1119	1175	1038
155	78	Male	(+)	0.4	3.9	14	11	103	32.9		A	19.1335	630	229	(-)	(-)	(-)	(-)	0.181535	949	789	1149	1149
156	64	Male	(-)	0.8	4.1	36	26	120	12.9	33.8	A	22.8077	900	211	(+)	(-)	(-)	(-)	0.499643	1326	701	680	968
157	72	Male	(+)	1.3	2.7	42	18	50	25.4	37.4	B	25.7812	870	232	(-)	(+)	(+)	(-)	0.252653	1637	1479		1558

## Sheet: Supplementary table 2
ID	Age	Sex	DM	TBil	Alb	AST	ALT	PT	PLT	ICG	Child-Pugh	BMI	Blood Loss	Ope. time	Ascites	Biliary	HBV	HCV	Resection rate	Liver Volume	1POD	7POD	30POD	60POD	150POD	365POD	730POD
158	70	Male	(-)	0.9	4.3	21	23	114	22.8	1.5	A	23.3856	910	435	(-)	(+)	(-)	(-)	0.644139	947	337				892	774
159	64	Male	(-)	0.8	4.3	24	20	122	30.1	2	A	26.6906	2000	455	(-)	(-)	(-)	(-)	0.651526	1539	936	860		1183
160	46	Male	(-)	0.5	4.4	16	10	103	28.5	2.5	A	19.2397	860	248	(-)	(-)	(-)	(-)	0.608696	1367	540	1059	1143	1092
161	76	Male	(-)	0.4	3.7	24	30	82	30.1	3.5	A	24.6622	1000	293	(-)	(-)	(-)	(-)	0.246407	974	734	842	766
162	33	Female	(-)	0.6	4.6	61	53	86	30.9	3.6	A	19.1324	200	520	(-)	(-)	(-)	(-)	0.38195	975	767	688	963			1162	1094
163	51	Female	(-)	0.3	3.8	20	18	112	16.6	3.8	A	23.6486	230	159	(-)	(-)	(-)	(-)	0.353309	1109	723	994	1094
164	44	Male	(-)	0.6	4.4	52	42	143	26.2	3.9	A	20.9828	230	211	(-)	(-)	(-)	(-)	0.188953	1376	1116	1538				1479
165	64	Male	(+)	0.5	4.3	68	78	121	38.1	4.1	A	26.2979	1070	495	(-)	(-)	(-)	(-)	0.488382	2332.5	1534.7	941.2	1249		1580	1334	1142
166	85	Female	(-)	0.2	3.7	20	11	117	24	4.2	A	18.7513	400	240	(-)	(-)	(-)	(-)	0.215311	1254	984	571			645	673
167	79	Male	(+)	0.6	4.7	29	24	109	10.8	4.3	A	19.7378	1930	199	(-)	(-)	(-)	(-)	0.0127551	782	774	980		891	870	844
168	42	Male	(-)	0.6	4.2	23	19	99	28.3	4.31	A	28.6501	750	429	(-)	(-)	(-)	(-)	0.319917	1788	1318	1244	1325		1313
169	46	Male	(-)	0.4	4.4	15	13	117	23.3	4.9	A	27.2197	850	290	(+)	(-)	(-)	(-)	0.370102	2053	1302	1232	1193	1431		1466
170	79	Male	(-)	0.5	3.9	NA	27	97	31.4	5.1	A	21.6128	330	260	(-)	(-)	(-)	(-)	0.394513	1004	640				808	822	831
171	45	Female	(-)	0.3	3.3	29	29	81	28.1	5.3	A	25.2839	350	255	(-)	(+)	(-)	(-)	0.416441	1552	1079	1240		1451	1352	1319	1422
172	72	Male	(-)	0.4	3.9	37	20	114	28.4	6.3	A	25.5102	560	215	(-)	(-)	(+)	(-)	0.32368	1510	1191	1100			1139
173	66	Female	(-)	0.3	3.7	32	28	146	14.8	7.2	A	24.958	170	223	(-)	(-)	(-)	(-)	0.211765	1266	1005	1201		1002
174	72	Female	(-)	0.8	3.8	59	45	111	26.3	8.8	A	18.7637	730	495	(-)	(-)	(-)	(-)	0.579965	1138	478					1152	987
175	75	Male	(-)	0.6	4	16	11	117	18	9	A	23.7778	180	145	(-)	(-)	(-)	(+)	0.088	1248	1140	1305			1317
176	57	Female	(-)	0.6	3.4	64	34	92	33.7	9.8	A	20.3954	345	288	(+)	(-)	(-)	(-)	0.636364	1205	560	585		1047
177	79	Male	(-)	0.4	3.3	21	14	110	26.3	10.4	A	18.2969	355	172	(+)	(-)	(-)	(-)	0.462287	750	442	591			662	657
178	68	Male	(-)	0.9	4.2	30	27	90	12.4	11.7	A	20.8209	1040	464	(+)	(+)	(+)	(-)	0.129703	1010	879	1420	1267	1168
179	71	Male	(+)	0.6	4.1	24	26	49	12.7	12.2	A	24.7602	1680	251	(-)	(-)	(-)	(-)	0.342127	1209	798	730			1045	1204
180	49	Male	(-)	0.8	4.5	40	67	96	10.2	12.3	A	25.5937	460	238	(-)	(-)	(+)	(-)	0.0887311	1120	1027	1370		1000	1138	1249
181	77	Female	(-)	0.5	3.7	59	60	93	6	12.8	A	20.2425	30	175	(-)	(-)	(-)	(+)	0.0645856	928	869	921			946	848
182	59	Male	(-)	0.7	4.8	33	41	107	15.9	13.7	A	25.4028	3690	640	(-)	(-)	(+)	(-)	0.356577	1254	812				988	1137	1085
183	73	Male	(-)	1.2	4.4	34	33	101	14.1	13.9	A	21.3346	550	196	(+)	(-)	(-)	(+)	0.43956	1273	714	681			1145
184	77	Male	(+)	0.5	3.8	32	25	131	17.5	14.1	A	26.8907	1520	319	(+)	(-)	(-)	(-)	0.0772727	863	812	906			894
185	78	Female	(-)	0.4	3	28	28	81	8.8	14.1	A	20.7556	0	140	(-)	(-)	(-)	(+)	0.0257202	774	757.6		820	839	733	888
186	78	Male	(-)	0.8	3.4	38	28	92	17.8	14.9	A	24.1692	1090	241	(+)	(-)	(-)	(-)	0.59572	1507	699	819		864	1242
187	69	Male	(-)	0.7	3.9	29	34	102	16.2	15.5	A	23.6972	500	545	(-)	(-)	(-)	(-)	0.206795	1354	1074				987	878	1086
188	76	Male	(-)	0.6	4.2	18	10	98	22.4	16.1	A	19.5776	790	297	(-)	(-)	(-)	(-)	0.114395	1048	929	1059	954
189	81	Male	(+)	0.8	3.5	57	37	109	12	16.7	A	20.6403	7270	239	(+)	(-)	(-)	(-)	0.451296	1233	1228	916	1147
190	79	Male	(-)	0.6	4.2	44	48	95	16.5	17.4	A	23.8583	160	130	(-)	(-)	(-)	(+)	0.235656	852	746	875	913		916
191	74	Female	(-)	0.7	3.8	32	25	109	19.3	18.7	A	27.18	30	218	(-)	(-)	(-)	(-)	0.0724638	1093	1024	1194			1044	1050
192	69	Male	(-)	0.6	2.9	32	51	86	52.5	20	A	21.715	1845	306	(-)	(-)	(-)	(-)	0.412621	1221	726	932	939	1084
193	66	Female	(-)	2.7	4.1	58	69	107	32.7	20.1	A	24.718	1300	810	(-)	(+)	(-)	(+)	0.351014	1282	832	1324	1163		1081	999
194	64	Female	(+)	1.1	3.4	27	17	77	12.3	24.6	A	27.7767	30	115	(-)	(-)	(+)	(-)	0.00945448	1053.1	1047.7		1088		1057	961	1104
195	61	Male	(-)	2.1	3.5	43	33	90	13.4	26.6	A	19.7055	250	166	(-)	(-)	(-)	(+)	0.0644699	1393	1306	1107		1334	1237	1175
196	64	Male	(-)	0.8	4.1	36	26	120	12.9	33.8	A	22.8077	900	188	(+)	(-)	(-)	(-)	0.499643	1326	701	680	968		943
